# Supplementary material for: Photonic Materials Cloud: An Online Interactive Open Tool for Creating, Comparing, and Testing Photonic Materials
Source: Nanomaterials (Basel). 2022 Jul 28;12(15):2585. doi: 10.3390/nano12152585 (PMC9370397; doi:10.3390/nano12152585)
Supplement: Supplementary file 1 [file nanomaterials-12-02585-s001.zip]

Archive with 1 entries (1 files):
- nanomaterials-1825644-supplementary.pdf
